# Supplementary material for: Combination of 20(R)-Rg3 and HUCMSCs Alleviates Type 2 Diabetes Mellitus in C57BL/6 Mice by Activating the PI3K/Akt Signaling Pathway
Source: Int J Mol Sci. 2025 Nov 27;26(23):11469. doi: 10.3390/ijms262311469 (PMC12692317; doi:10.3390/ijms262311469)
Supplement: Supplementary file 1 [file ijms-26-11469-s001.zip]

Archive with 1 entries (1 files):
- ijms-3870538-supplementary.pdf
